# Supplementary material for: Patient Journey and Unmet Needs in Hidradenitis Suppurativa: Insights from an Italian Survey
Source: J Clin Med. 2026 Jul 22;15(14):5735. doi: 10.3390/jcm15145735 (PMC13412834; doi:10.3390/jcm15145735)
Supplement: Supplementary file 1 [file jcm-15-05735-s001.zip]

Archive with 1 entries (1 files):
- jcm-4415762-supplementary.pdf
